# Supplementary material for: Oxidation-Cyclisation of Biphenyl Thioethers to Dibenzothiophenium Salts for Ultrarapid 18F-Labelling of PET Tracers
Source: Int J Mol Sci. 2022 Dec 7;23(24):15481. doi: 10.3390/ijms232415481 (PMC9779140; doi:10.3390/ijms232415481)
Supplement: Supplementary file 1 [file ijms-23-15481-s001.zip]

Archive with 1 entries (1 files):
- ijms-2028595-supplementary.pdf
